# Supplementary material for: Androgens and Hirsutism in a Large Cohort of Portuguese Women
Source: J Clin Med. 2025 Jan 21;14(3):673. doi: 10.3390/jcm14030673 (PMC11818050; doi:10.3390/jcm14030673)
Supplement: Supplementary file 1 [file jcm-14-00673-s001.zip]

Archive with 1 entries (1 files):
- jcm-3372398-supplementary.pdf
